# Supplementary material for: Extensive Adaptive Variation in Gene Expression within and between Closely Related Horseshoe Bats (Chiroptera, Rhinolophus) Revealed by Three Organs
Source: Animals (Basel). 2022 Dec 6;12(23):3432. doi: 10.3390/ani12233432 (PMC9741297; doi:10.3390/ani12233432)
Supplement: Supplementary file 1 [file animals-12-03432-s001.zip]

Archive with 9 entries (9 files):
- File_S1.doc
- File_S2.doc
- supplementary-figures.docx
- supplementary-Tables S1-4.docx
- Table_S5.xls
- Table_S6.xls
- Table_S7.xls
- Table_S8.xls
- Table_S9.xls
