# Supplementary material for: Extensive Adaptive Variation in Gene Expression within and between Closely Related Horseshoe Bats (Chiroptera, Rhinolophus) Revealed by Three Organs
Source: Animals (Basel). 2022 Dec 6;12(23):3432. doi: 10.3390/ani12233432 (PMC9741297; doi:10.3390/ani12233432)
Supplement: Supplementary file 1 [file animals-12-03432-s001.zip › Table_S5.xls]

## Sheet: Sheet1
Table S5: Significant enriched Gene Ontology (GO) terms obtained using differentially expressed genes (DEGs) with expression variation forced by natural selection in the inter-specific and in-ter-subspecific comparisons for three organs.
Organ	Category	Term ID	Term description		Count	FDR
brain	Biological Process	GO:0006955	Immune response		51	2.19e-14
	Biological Process	GO:0002376	Immune system process		67	9.74e-14
	Biological Process	GO:0006952	Defense response		44	4.61e-10
	Biological Process	GO:0009607	Response to biotic stimulus		43	1.04e-09
	Biological Process	GO:0051707	Response to other organism		42	1.33e-09
	Biological Process	GO:0050776	Regulation of immune response		32	1.48e-09
	Biological Process	GO:0002682	Regulation of immune system process		45	1.9e-09
	Biological Process	GO:0098542	Defense response to other organism		34	7.45e-09
	Biological Process	GO:0044419	Interspecies interaction between organisms		43	1.48e-08
	Biological Process	GO:0009605	Response to external stimulus		57	3.06e-08
	Biological Process	GO:0045087	Innate immune response		29	3.06e-08
	Biological Process	GO:0051249	Regulation of lymphocyte activation		24	3.06e-08
	Biological Process	GO:0002252	Immune effector process		26	4.54e-08
	Biological Process	GO:0002694	Regulation of leukocyte activation		26	4.54e-08
	Biological Process	GO:0050865	Regulation of cell activation		27	4.54e-08
	Biological Process	GO:0006909	Phagocytosis		15	4.78e-08
	Biological Process	GO:0002684	Positive regulation of immune system process		31	4.11e-07
	Biological Process	GO:0001775	Cell activation		26	1.27e-06
	Biological Process	GO:0030155	Regulation of cell adhesion		28	1.35e-06
	Biological Process	GO:0045321	Leukocyte activation		24	1.44e-06
	Biological Process	GO:0022407	Regulation of cell-cell adhesion		21	1.55e-06
	Biological Process	GO:0006954	Inflammatory response		22	2.49e-06
	Biological Process	GO:1903037	Regulation of leukocyte cell-cell adhesion		17	6.39e-06
	Biological Process	GO:0002443	Leukocyte mediated immunity		15	6.52e-06
	Biological Process	GO:1902105	Regulation of leukocyte differentiation		16	1.77e-05
	Biological Process	GO:0050670	Regulation of lymphocyte proliferation		14	2.13e-05
	Biological Process	GO:0007159	Leukocyte cell-cell adhesion		8	2.5e-05
	Biological Process	GO:0050896	Response to stimulus		129	2.64e-05
	Biological Process	GO:0051250	Negative regulation of lymphocyte activation		12	3.18e-05
	Biological Process	GO:0050863	Regulation of t cell activation		16	4.64e-05
	Biological Process	GO:0001817	Regulation of cytokine production		24	5.39e-05
	Biological Process	GO:0001818	Negative regulation of cytokine production		14	9.19e-05
	Biological Process	GO:0045619	Regulation of lymphocyte differentiation		12	0.00013
	Biological Process	GO:0002683	Negative regulation of immune system process		18	0.00021
	Biological Process	GO:0007155	Cell adhesion		29	0.00021
	Biological Process	GO:0030888	Regulation of b cell proliferation		8	0.00023
	Biological Process	GO:1903706	Regulation of hemopoiesis		17	0.00023
	Biological Process	GO:0001819	Positive regulation of cytokine production		17	0.00026
	Biological Process	GO:0050778	Positive regulation of immune response		18	0.00035
	Biological Process	GO:0006959	Humoral immune response		11	0.00047
	Biological Process	GO:0002250	Adaptive immune response		15	0.00049
	Biological Process	GO:0050864	Regulation of b cell activation		10	0.0005
	Biological Process	GO:0050777	Negative regulation of immune response		10	0.00053
	Biological Process	GO:0002449	Lymphocyte mediated immunity		10	0.0006
	Biological Process	GO:0050764	Regulation of phagocytosis		8	0.00083
	Biological Process	GO:0045785	Positive regulation of cell adhesion		16	0.0009
	Biological Process	GO:0002274	Myeloid leukocyte activation		10	0.00098
	Biological Process	GO:0002697	Regulation of immune effector process		15	0.00098
	Biological Process	GO:0042127	Regulation of cell population proliferation		36	0.001
	Biological Process	GO:0050854	Regulation of antigen receptor-mediated signaling pathway		7	0.001
	Biological Process	GO:0050867	Positive regulation of cell activation		14	0.001
	Biological Process	GO:0002703	Regulation of leukocyte mediated immunity		11	0.0011
	Biological Process	GO:0006958	Complement activation, classical pathway		6	0.0011
	Biological Process	GO:0002253	Activation of immune response		12	0.0013
	Biological Process	GO:0016064	Immunoglobulin mediated immune response		8	0.0013
	Biological Process	GO:0098609	Cell-cell adhesion		18	0.0014
	Biological Process	GO:1903039	Positive regulation of leukocyte cell-cell adhesion		11	0.0014
	Biological Process	GO:0002366	Leukocyte activation involved in immune response		11	0.0016
	Biological Process	GO:0022409	Positive regulation of cell-cell adhesion		12	0.0016
	Biological Process	GO:2000145	Regulation of cell motility		26	0.0019
	Biological Process	GO:0002696	Positive regulation of leukocyte activation		13	0.0024
	Biological Process	GO:0051270	Regulation of cellular component movement		27	0.0025
	Biological Process	GO:1903555	Regulation of tumor necrosis factor superfamily cytokine production		9	0.0027
	Biological Process	GO:0006950	Response to stress		58	0.0028
	Biological Process	GO:0051272	Positive regulation of cellular component movement		18	0.0032
	Biological Process	GO:0046649	Lymphocyte activation		15	0.0037
	Biological Process	GO:0009595	Detection of biotic stimulus		5	0.0041
	Biological Process	GO:0009617	Response to bacterium		17	0.0041
	Biological Process	GO:1902107	Positive regulation of leukocyte differentiation		9	0.0041
	Biological Process	GO:0030334	Regulation of cell migration		24	0.0044
	Biological Process	GO:0042129	Regulation of t cell proliferation		9	0.0045
	Biological Process	GO:0002460	Adaptive immune response based on somatic recombination of immune receptors built from immunoglobulin superfamily domains		9	0.005
	Biological Process	GO:0046634	Regulation of alpha-beta t cell activation		7	0.006
	Biological Process	GO:0050900	Leukocyte migration		10	0.0064
	Biological Process	GO:0002698	Negative regulation of immune effector process		8	0.0065
	Biological Process	GO:1903708	Positive regulation of hemopoiesis		10	0.0065
	Biological Process	GO:0042742	Defense response to bacterium		10	0.0067
	Biological Process	GO:2000147	Positive regulation of cell motility		17	0.0067
	Biological Process	GO:0032675	Regulation of interleukin-6 production		8	0.0071
	Biological Process	GO:0002275	Myeloid cell activation involved in immune response		7	0.0078
	Biological Process	GO:0008284	Positive regulation of cell population proliferation		22	0.0089
	Biological Process	GO:0002523	Leukocyte migration involved in inflammatory response		4	0.0092
	Biological Process	GO:0050853	B cell receptor signaling pathway		5	0.0092
	Biological Process	GO:0051251	Positive regulation of lymphocyte activation		11	0.0092
	Biological Process	GO:0045621	Positive regulation of lymphocyte differentiation		7	0.0094
	Biological Process	GO:0030335	Positive regulation of cell migration		16	0.0102
	Biological Process	GO:0050856	Regulation of t cell receptor signaling pathway		5	0.0102
	Biological Process	GO:0032680	Regulation of tumor necrosis factor production		8	0.0108
	Biological Process	GO:0098581	Detection of external biotic stimulus		4	0.0108
	Biological Process	GO:1902106	Negative regulation of leukocyte differentiation		7	0.0113
	Biological Process	GO:0048583	Regulation of response to stimulus		65	0.0115
	Biological Process	GO:0045580	Regulation of t cell differentiation		8	0.0135
	Biological Process	GO:0002704	Negative regulation of leukocyte mediated immunity		5	0.0161
	Biological Process	GO:1903557	Positive regulation of tumor necrosis factor superfamily cytokine production		6	0.0187
	Biological Process	GO:0050868	Negative regulation of t cell activation		7	0.0208
	Biological Process	GO:0002699	Positive regulation of immune effector process		9	0.0216
	Biological Process	GO:0032653	Regulation of interleukin-10 production		5	0.0222
	Biological Process	GO:0045582	Positive regulation of t cell differentiation		6	0.0233
	Biological Process	GO:0070486	Leukocyte aggregation		3	0.0252
	Biological Process	GO:0032743	Positive regulation of interleukin-2 production		4	0.0296
	Biological Process	GO:0045577	Regulation of b cell differentiation		4	0.034
	Biological Process	GO:0043304	Regulation of mast cell degranulation		4	0.0392
	Biological Process	GO:0002886	Regulation of myeloid leukocyte mediated immunity		5	0.0394
	Biological Process	GO:0006897	Endocytosis		14	0.0412
	Biological Process	GO:0050869	Negative regulation of b cell activation		4	0.0441
	Biological Process	GO:0050870	Positive regulation of t cell activation		8	0.0463
	Biological Process	GO:0016192	Vesicle-mediated transport		29	0.0474
	Biological Process	GO:0050766	Positive regulation of phagocytosis		5	0.0497
	Molecular Function	GO:0005509	Calcium ion binding		23	0.0493
	Molecular Function	GO:0005539	Glycosaminoglycan binding		12	0.0493
	Molecular Function	GO:0050839	Cell adhesion molecule binding		14	0.0493
	Cellular Component	GO:0005576	Extracellular region		57	7.71e-05
	Cellular Component	GO:0005615	Extracellular space		38	0.00041
cochlea	Biological Process	GO:0002376	Immune system process		96	1.13e-33
	Biological Process	GO:0006955	Immune response		60	3.27e-21
	Biological Process	GO:0002682	Regulation of immune system process		61	1.6e-19
	Biological Process	GO:0050776	Regulation of immune response		43	8.34e-18
	Biological Process	GO:0006952	Defense response		51	9.1e-15
	Biological Process	GO:0051707	Response to other organism		47	8.86e-13
	Biological Process	GO:0044419	Interspecies interaction between organisms		50	1.45e-12
	Biological Process	GO:0002684	Positive regulation of immune system process		38	2.35e-11
	Biological Process	GO:0045321	Leukocyte activation		30	1.5e-10
	Biological Process	GO:0001775	Cell activation		32	1.65e-10
	Biological Process	GO:0006954	Inflammatory response		28	1.71e-10
	Biological Process	GO:0009605	Response to external stimulus		61	3.48e-10
	Biological Process	GO:0002250	Adaptive immune response		23	1.09e-09
	Biological Process	GO:0050778	Positive regulation of immune response		26	2.59e-09
	Biological Process	GO:0098542	Defense response to other organism		34	4.97e-09
	Biological Process	GO:0002252	Immune effector process		27	7.91e-09
	Biological Process	GO:0002694	Regulation of leukocyte activation		27	8.36e-09
	Biological Process	GO:0050896	Response to stimulus		139	3.69e-08
	Biological Process	GO:0051249	Regulation of lymphocyte activation		23	1.18e-07
	Biological Process	GO:0046649	Lymphocyte activation		21	1.45e-06
	Biological Process	GO:0002768	Immune response-regulating cell surface receptor signaling pathway		14	1.92e-06
	Biological Process	GO:0002253	Activation of immune response		16	2.51e-06
	Biological Process	GO:0030888	Regulation of b cell proliferation		10	2.51e-06
	Biological Process	GO:0002683	Negative regulation of immune system process		21	2.93e-06
	Biological Process	GO:0050670	Regulation of lymphocyte proliferation		15	3.09e-06
	Biological Process	GO:1903037	Regulation of leukocyte cell-cell adhesion		17	5.41e-06
	Biological Process	GO:0050863	Regulation of t cell activation		17	9.19e-06
	Biological Process	GO:0048583	Regulation of response to stimulus		77	1.04e-05
	Biological Process	GO:0050864	Regulation of b cell activation		12	1.12e-05
	Biological Process	GO:0050900	Leukocyte migration		14	1.12e-05
	Biological Process	GO:0006959	Humoral immune response		13	1.21e-05
	Biological Process	GO:1902105	Regulation of leukocyte differentiation		16	1.36e-05
	Biological Process	GO:0001818	Negative regulation of cytokine production		15	1.48e-05
	Biological Process	GO:0045087	Innate immune response		24	1.75e-05
	Biological Process	GO:0002429	Immune response-activating cell surface receptor signaling pathway		12	2.06e-05
	Biological Process	GO:0002274	Myeloid leukocyte activation		12	2.33e-05
	Biological Process	GO:0022407	Regulation of cell-cell adhesion		19	2.33e-05
	Biological Process	GO:0002443	Leukocyte mediated immunity		14	2.71e-05
	Biological Process	GO:0002460	Adaptive immune response based on somatic recombination of immune receptors built from immunoglobulin superfamily domains		12	2.83e-05
	Biological Process	GO:0002695	Negative regulation of leukocyte activation		13	2.83e-05
	Biological Process	GO:0009617	Response to bacterium		21	3.33e-05
	Biological Process	GO:0030097	Hemopoiesis		22	7.96e-05
	Biological Process	GO:0042113	B cell activation		12	7.96e-05
	Biological Process	GO:0050853	B cell receptor signaling pathway		7	8.81e-05
	Biological Process	GO:0006909	Phagocytosis		11	0.00011
	Biological Process	GO:0006950	Response to stress		63	0.00013
	Biological Process	GO:0001817	Regulation of cytokine production		23	0.00014
	Biological Process	GO:0002703	Regulation of leukocyte mediated immunity		12	0.00019
	Biological Process	GO:1903706	Regulation of hemopoiesis		17	0.00019
	Biological Process	GO:0002366	Leukocyte activation involved in immune response		12	0.00032
	Biological Process	GO:0048584	Positive regulation of response to stimulus		46	0.00033
	Biological Process	GO:0030155	Regulation of cell adhesion		23	0.00039
	Biological Process	GO:0045619	Regulation of lymphocyte differentiation		11	0.00052
	Biological Process	GO:0002440	Production of molecular mediator of immune response		8	0.00077
	Biological Process	GO:0045785	Positive regulation of cell adhesion		16	0.00079
	Biological Process	GO:0002697	Regulation of immune effector process		15	0.00087
	Biological Process	GO:0042129	Regulation of t cell proliferation		10	0.00088
	Biological Process	GO:0051250	Negative regulation of lymphocyte activation		10	0.00088
	Biological Process	GO:0045058	T cell selection		6	0.00097
	Biological Process	GO:0001773	Myeloid dendritic cell activation		5	0.0011
	Biological Process	GO:0050851	Antigen receptor-mediated signaling pathway		9	0.0011
	Biological Process	GO:1903039	Positive regulation of leukocyte cell-cell adhesion		11	0.0013
	Biological Process	GO:0002377	Immunoglobulin production		7	0.0015
	Biological Process	GO:0022409	Positive regulation of cell-cell adhesion		12	0.0015
	Biological Process	GO:0002521	Leukocyte differentiation		14	0.0019
	Biological Process	GO:0007159	Leukocyte cell-cell adhesion		6	0.002
	Biological Process	GO:0019730	Antimicrobial humoral response		7	0.0023
	Biological Process	GO:0002449	Lymphocyte mediated immunity		9	0.0028
	Biological Process	GO:0032743	Positive regulation of interleukin-2 production		5	0.0029
	Biological Process	GO:0032663	Regulation of interleukin-2 production		6	0.0033
	Biological Process	GO:0043368	Positive t cell selection		5	0.0034
	Biological Process	GO:0045577	Regulation of b cell differentiation		5	0.0034
	Biological Process	GO:0032101	Regulation of response to external stimulus		23	0.0037
	Biological Process	GO:0032673	Regulation of interleukin-4 production		5	0.004
	Biological Process	GO:1902107	Positive regulation of leukocyte differentiation		9	0.004
	Biological Process	GO:0042127	Regulation of cell population proliferation		34	0.0045
	Biological Process	GO:0034122	Negative regulation of toll-like receptor signaling pathway		5	0.0054
	Biological Process	GO:0042110	T cell activation		11	0.0071
	Biological Process	GO:0050854	Regulation of antigen receptor-mediated signaling pathway		6	0.0071
	Biological Process	GO:0016064	Immunoglobulin mediated immune response		7	0.0076
	Biological Process	GO:0043011	Myeloid dendritic cell differentiation		4	0.0076
	Biological Process	GO:0045061	Thymic t cell selection		4	0.0076
	Biological Process	GO:0030098	Lymphocyte differentiation		11	0.0084
	Biological Process	GO:0032715	Negative regulation of interleukin-6 production		5	0.0093
	Biological Process	GO:0042100	B cell proliferation		5	0.0093
	Biological Process	GO:0065007	Biological regulation		177	0.0098
	Biological Process	GO:0050870	Positive regulation of t cell activation		9	0.0115
	Biological Process	GO:0031347	Regulation of defense response		16	0.0131
	Biological Process	GO:0030099	Myeloid cell differentiation		10	0.0133
	Biological Process	GO:0050672	Negative regulation of lymphocyte proliferation		6	0.0141
	Biological Process	GO:0030890	Positive regulation of b cell proliferation		5	0.0149
	Biological Process	GO:0007165	Signal transduction		76	0.0176
	Biological Process	GO:0006935	Chemotaxis		16	0.0179
	Biological Process	GO:0002923	Regulation of humoral immune response mediated by circulating immunoglobulin		3	0.0188
	Biological Process	GO:0032753	Positive regulation of interleukin-4 production		4	0.0188
	Biological Process	GO:0060326	Cell chemotaxis		9	0.0188
	Biological Process	GO:0007166	Cell surface receptor signaling pathway		39	0.0194
	Biological Process	GO:0030217	T cell differentiation		8	0.0211
	Biological Process	GO:0034097	Response to cytokine		20	0.0213
	Biological Process	GO:0032653	Regulation of interleukin-10 production		5	0.0218
	Biological Process	GO:0061844	Antimicrobial humoral immune response mediated by antimicrobial peptide		5	0.0218
	Biological Process	GO:0046651	Lymphocyte proliferation		6	0.0229
	Biological Process	GO:0001782	B cell homeostasis		4	0.0244
	Biological Process	GO:0001819	Positive regulation of cytokine production		13	0.0253
	Biological Process	GO:0042102	Positive regulation of t cell proliferation		6	0.0257
	Biological Process	GO:0042742	Defense response to bacterium		9	0.0257
	Biological Process	GO:0050764	Regulation of phagocytosis		6	0.0257
	Biological Process	GO:0019221	Cytokine-mediated signaling pathway		12	0.0274
	Biological Process	GO:0062207	Regulation of pattern recognition receptor signaling pathway		6	0.0318
	Biological Process	GO:0051251	Positive regulation of lymphocyte activation		10	0.0324
	Biological Process	GO:0032103	Positive regulation of response to external stimulus		12	0.0336
	Biological Process	GO:0050871	Positive regulation of b cell activation		6	0.0336
	Biological Process	GO:0007154	Cell communication		80	0.0353
	Biological Process	GO:0050727	Regulation of inflammatory response		11	0.0359
	Biological Process	GO:0002260	Lymphocyte homeostasis		5	0.0385
	Biological Process	GO:0002706	Regulation of lymphocyte mediated immunity		7	0.0385
	Biological Process	GO:0040011	Locomotion		27	0.0385
	Biological Process	GO:0045059	Positive thymic t cell selection		3	0.0385
	Biological Process	GO:0070234	Positive regulation of t cell apoptotic process		3	0.0385
	Biological Process	GO:0002275	Myeloid cell activation involved in immune response		6	0.0386
	Biological Process	GO:0050869	Negative regulation of b cell activation		4	0.0386
	Biological Process	GO:0016477	Cell migration		21	0.0415
	Biological Process	GO:0070232	Regulation of t cell apoptotic process		4	0.0431
	Biological Process	GO:0023052	Signaling		78	0.0451
	Biological Process	GO:0033004	Negative regulation of mast cell activation		3	0.0458
	Biological Process	GO:0045621	Positive regulation of lymphocyte differentiation		6	0.0458
	Biological Process	GO:0050777	Negative regulation of immune response		7	0.0479
	Biological Process	GO:0048872	Homeostasis of number of cells		9	0.0483
	Molecular Function	GO:0038023	Signaling receptor activity		44	0.0001
	Molecular Function	GO:0140375	Immune receptor activity		10	0.0042
	Molecular Function	GO:0004888	Transmembrane signaling receptor activity		35	0.005
	Cellular Component	GO:0005886	Plasma membrane		110	2.71e-08
	Cellular Component	GO:0005576	Extracellular region		59	5.61e-06
	Cellular Component	GO:0009897	External side of plasma membrane		15	0.00012
	Cellular Component	GO:0031224	Intrinsic component of membrane		106	0.00012
	Cellular Component	GO:0016020	Membrane		143	0.00027
	Cellular Component	GO:0016021	Integral component of membrane		102	0.00027
	Cellular Component	GO:0005615	Extracellular space		37	0.00033
	Cellular Component	GO:0098552	Side of membrane		17	0.0026
	Cellular Component	GO:0009986	Cell surface		21	0.0085
	Cellular Component	GO:0042581	Specific granule		4	0.0139
liver	Biological Process	GO:0002376	Immune system process		186	1.15e-14
	Biological Process	GO:0006955	Immune response		126	1.15e-14
	Biological Process	GO:0006952	Defense response		123	1.94e-13
	Biological Process	GO:0009607	Response to biotic stimulus		120	9.63e-13
	Biological Process	GO:0051707	Response to other organism		116	3.24e-12
	Biological Process	GO:0002682	Regulation of immune system process		128	3.3e-12
	Biological Process	GO:0009605	Response to external stimulus		181	3.3e-12
	Biological Process	GO:0098542	Defense response to other organism		91	3.14e-11
	Biological Process	GO:0002684	Positive regulation of immune system process		90	1.3e-10
	Biological Process	GO:0050776	Regulation of immune response		79	1.3e-10
	Biological Process	GO:0044419	Interspecies interaction between organisms		121	2.09e-10
	Biological Process	GO:0051249	Regulation of lymphocyte activation		59	4.69e-10
	Biological Process	GO:0002694	Regulation of leukocyte activation		66	6.91e-10
	Biological Process	GO:0050865	Regulation of cell activation		69	7.1e-10
	Biological Process	GO:0006954	Inflammatory response		61	1.27e-09
	Biological Process	GO:0045087	Innate immune response		73	1.73e-09
	Biological Process	GO:0048583	Regulation of response to stimulus		269	1.73e-08
	Biological Process	GO:0001817	Regulation of cytokine production		73	2.16e-08
	Biological Process	GO:0034097	Response to cytokine		80	4.34e-08
	Biological Process	GO:0050896	Response to stimulus		490	4.74e-08
	Biological Process	GO:0030155	Regulation of cell adhesion		74	1.3e-07
	Biological Process	GO:0050863	Regulation of t cell activation		43	1.34e-07
	Biological Process	GO:0001775	Cell activation		66	3.29e-07
	Biological Process	GO:0050670	Regulation of lymphocyte proliferation		34	3.76e-07
	Biological Process	GO:0002252	Immune effector process		58	6.16e-07
	Biological Process	GO:0001818	Negative regulation of cytokine production		36	9.25e-07
	Biological Process	GO:0002695	Negative regulation of leukocyte activation		31	1.21e-06
	Biological Process	GO:0050866	Negative regulation of cell activation		33	1.21e-06
	Biological Process	GO:0050778	Positive regulation of immune response		52	1.48e-06
	Biological Process	GO:1903037	Regulation of leukocyte cell-cell adhesion		39	2.52e-06
	Biological Process	GO:0051250	Negative regulation of lymphocyte activation		27	3.07e-06
	Biological Process	GO:0071345	Cellular response to cytokine stimulus		68	3.07e-06
	Biological Process	GO:0045321	Leukocyte activation		57	3.2e-06
	Biological Process	GO:0022407	Regulation of cell-cell adhesion		48	3.27e-06
	Biological Process	GO:0010033	Response to organic substance		179	3.59e-06
	Biological Process	GO:0006950	Response to stress		215	3.61e-06
	Biological Process	GO:0042129	Regulation of t cell proliferation		26	9.41e-06
	Biological Process	GO:0002703	Regulation of leukocyte mediated immunity		29	1.51e-05
	Biological Process	GO:0048584	Positive regulation of response to stimulus		151	1.51e-05
	Biological Process	GO:0030335	Positive regulation of cell migration		53	1.81e-05
	Biological Process	GO:0002683	Negative regulation of immune system process		47	2.24e-05
	Biological Process	GO:0007162	Negative regulation of cell adhesion		36	2.24e-05
	Biological Process	GO:0007166	Cell surface receptor signaling pathway		146	2.24e-05
	Biological Process	GO:0002250	Adaptive immune response		39	3.48e-05
	Biological Process	GO:0051241	Negative regulation of multicellular organismal process		97	3.84e-05
	Biological Process	GO:2000147	Positive regulation of cell motility		54	3.84e-05
	Biological Process	GO:0040017	Positive regulation of locomotion		55	3.86e-05
	Biological Process	GO:0050868	Negative regulation of t cell activation		21	5.3e-05
	Biological Process	GO:0051251	Positive regulation of lymphocyte activation		33	5.52e-05
	Biological Process	GO:0002697	Regulation of immune effector process		40	6.77e-05
	Biological Process	GO:0048518	Positive regulation of biological process		376	7.01e-05
	Biological Process	GO:0001819	Positive regulation of cytokine production		43	7.16e-05
	Biological Process	GO:0051239	Regulation of multicellular organismal process		207	7.27e-05
	Biological Process	GO:0071310	Cellular response to organic substance		140	7.27e-05
	Biological Process	GO:0022408	Negative regulation of cell-cell adhesion		27	8.08e-05
	Biological Process	GO:2000145	Regulation of cell motility		80	0.00012
	Biological Process	GO:0050867	Positive regulation of cell activation		36	0.00013
	Biological Process	GO:0002696	Positive regulation of leukocyte activation		35	0.00014
	Biological Process	GO:0050672	Negative regulation of lymphocyte proliferation		16	0.00014
	Biological Process	GO:0034341	Response to interferon-gamma		20	0.00015
	Biological Process	GO:0051240	Positive regulation of multicellular organismal process		124	0.00016
	Biological Process	GO:0002274	Myeloid leukocyte activation		23	0.00019
	Biological Process	GO:0070887	Cellular response to chemical stimulus		167	0.00019
	Biological Process	GO:0051345	Positive regulation of hydrolase activity		66	0.0002
	Biological Process	GO:0030334	Regulation of cell migration		75	0.00021
	Biological Process	GO:0019221	Cytokine-mediated signaling pathway		38	0.00022
	Biological Process	GO:0040012	Regulation of locomotion		81	0.00022
	Biological Process	GO:2000514	Regulation of cd4-positive, alpha-beta t cell activation		14	0.00022
	Biological Process	GO:0032879	Regulation of localization		183	0.00023
	Biological Process	GO:0002822	Regulation of adaptive immune response based on somatic recombination of immune receptors built from immunoglobulin superfamily domains		22	0.00024
	Biological Process	GO:0046634	Regulation of alpha-beta t cell activation		17	0.00028
	Biological Process	GO:0051270	Regulation of cellular component movement		83	0.00028
	Biological Process	GO:0032101	Regulation of response to external stimulus		69	0.00048
	Biological Process	GO:0043085	Positive regulation of catalytic activity		106	0.00049
	Biological Process	GO:0045926	Negative regulation of growth		31	0.00055
	Biological Process	GO:0007159	Leukocyte cell-cell adhesion		12	0.00069
	Biological Process	GO:0009966	Regulation of signal transduction		189	0.00074
	Biological Process	GO:1901700	Response to oxygen-containing compound		95	0.0008
	Biological Process	GO:0007165	Signal transduction		285	0.00089
	Biological Process	GO:0002699	Positive regulation of immune effector process		25	0.00092
	Biological Process	GO:0046636	Negative regulation of alpha-beta t cell activation		11	0.00092
	Biological Process	GO:0030308	Negative regulation of cell growth		26	0.00093
	Biological Process	GO:1903039	Positive regulation of leukocyte cell-cell adhesion		25	0.0011
	Biological Process	GO:0042221	Response to chemical		242	0.0012
	Biological Process	GO:0007154	Cell communication		307	0.0014
	Biological Process	GO:0035556	Intracellular signal transduction		112	0.0014
	Biological Process	GO:0050870	Positive regulation of t cell activation		23	0.0014
	Biological Process	GO:0050790	Regulation of catalytic activity		156	0.0015
	Biological Process	GO:0051716	Cellular response to stimulus		375	0.0015
	Biological Process	GO:0023052	Signaling		301	0.0016
	Biological Process	GO:0048522	Positive regulation of cellular process		335	0.002
	Biological Process	GO:0002706	Regulation of lymphocyte mediated immunity		19	0.0021
	Biological Process	GO:0006909	Phagocytosis		20	0.0023
	Biological Process	GO:0044093	Positive regulation of molecular function		123	0.0024
	Biological Process	GO:0050900	Leukocyte migration		24	0.0029
	Biological Process	GO:0001773	Myeloid dendritic cell activation		8	0.003
	Biological Process	GO:0042832	Defense response to protozoan		8	0.003
	Biological Process	GO:0002366	Leukocyte activation involved in immune response		24	0.0031
	Biological Process	GO:0042130	Negative regulation of t cell proliferation		12	0.0031
	Biological Process	GO:0032103	Positive regulation of response to external stimulus		35	0.0032
	Biological Process	GO:0045619	Regulation of lymphocyte differentiation		22	0.0033
	Biological Process	GO:1901701	Cellular response to oxygen-containing compound		71	0.0034
	Biological Process	GO:0002700	Regulation of production of molecular mediator of immune response		19	0.0035
	Biological Process	GO:0048519	Negative regulation of biological process		313	0.0035
	Biological Process	GO:0006810	Transport		247	0.0037
	Biological Process	GO:0046649	Lymphocyte activation		38	0.0038
	Biological Process	GO:0072676	Lymphocyte migration		13	0.0038
	Biological Process	GO:1902533	Positive regulation of intracellular signal transduction		73	0.0038
	Biological Process	GO:2000515	Negative regulation of cd4-positive, alpha-beta t cell activation		9	0.0038
	Biological Process	GO:0010646	Regulation of cell communication		207	0.0041
	Biological Process	GO:0023051	Regulation of signaling		208	0.0041
	Biological Process	GO:0032649	Regulation of interferon-gamma production		15	0.0041
	Biological Process	GO:0002460	Adaptive immune response based on somatic recombination of immune receptors built from immunoglobulin superfamily domains		20	0.0043
	Biological Process	GO:0032653	Regulation of interleukin-10 production		11	0.0043
	Biological Process	GO:0002685	Regulation of leukocyte migration		23	0.0057
	Biological Process	GO:0042127	Regulation of cell population proliferation		104	0.0057
	Biological Process	GO:0001558	Regulation of cell growth		38	0.0059
	Biological Process	GO:0022409	Positive regulation of cell-cell adhesion		26	0.0059
	Biological Process	GO:0009617	Response to bacterium		44	0.0061
	Biological Process	GO:0043370	Regulation of cd4-positive, alpha-beta t cell differentiation		10	0.0063
	Biological Process	GO:0002687	Positive regulation of leukocyte migration		17	0.0065
	Biological Process	GO:0050671	Positive regulation of lymphocyte proliferation		17	0.0065
	Biological Process	GO:1902531	Regulation of intracellular signal transduction		110	0.0067
	Biological Process	GO:0031347	Regulation of defense response		44	0.0069
	Biological Process	GO:0002705	Positive regulation of leukocyte mediated immunity		17	0.0072
	Biological Process	GO:0045785	Positive regulation of cell adhesion		36	0.0074
	Biological Process	GO:0050864	Regulation of b cell activation		18	0.0075
	Biological Process	GO:0002521	Leukocyte differentiation		32	0.008
	Biological Process	GO:0002443	Leukocyte mediated immunity		24	0.0082
	Biological Process	GO:0050777	Negative regulation of immune response		18	0.0082
	Biological Process	GO:0051234	Establishment of localization		251	0.0082
	Biological Process	GO:0065009	Regulation of molecular function		290	0.0091
	Biological Process	GO:0002449	Lymphocyte mediated immunity		18	0.0098
	Biological Process	GO:0002825	Regulation of t-helper 1 type immune response		8	0.0098
	Biological Process	GO:0071346	Cellular response to interferon-gamma		14	0.0098
	Biological Process	GO:0002639	Positive regulation of immunoglobulin production		10	0.0104
	Biological Process	GO:0009615	Response to virus		26	0.0104
	Biological Process	GO:0051336	Regulation of hydrolase activity		89	0.0104
	Biological Process	GO:0016477	Cell migration		66	0.0105
	Biological Process	GO:0048534	Hematopoietic or lymphoid organ development		51	0.0105
	Biological Process	GO:0002520	Immune system development		53	0.011
	Biological Process	GO:0034612	Response to tumor necrosis factor		22	0.0118
	Biological Process	GO:0002824	Positive regulation of adaptive immune response based on somatic recombination of immune receptors built from immunoglobulin superfamily domains		14	0.0121
	Biological Process	GO:2001185	Regulation of cd8-positive, alpha-beta t cell activation		7	0.0123
	Biological Process	GO:0048523	Negative regulation of cellular process		282	0.0134
	Biological Process	GO:0001932	Regulation of protein phosphorylation		99	0.0139
	Biological Process	GO:0023056	Positive regulation of signaling		112	0.0145
	Biological Process	GO:0040011	Locomotion		87	0.0145
	Biological Process	GO:0097028	Dendritic cell differentiation		8	0.0146
	Biological Process	GO:1902105	Regulation of leukocyte differentiation		27	0.0146
	Biological Process	GO:0042102	Positive regulation of t cell proliferation		13	0.0147
	Biological Process	GO:0010559	Regulation of glycoprotein biosynthetic process		9	0.0148
	Biological Process	GO:0030097	Hemopoiesis		47	0.0148
	Biological Process	GO:0070098	Chemokine-mediated signaling pathway		13	0.0166
	Biological Process	GO:0051179	Localization		312	0.018
	Biological Process	GO:0048585	Negative regulation of response to stimulus		104	0.0181
	Biological Process	GO:0071356	Cellular response to tumor necrosis factor		20	0.0181
	Biological Process	GO:0002702	Positive regulation of production of molecular mediator of immune response		14	0.0183
	Biological Process	GO:0009967	Positive regulation of signal transduction		101	0.0189
	Biological Process	GO:0051247	Positive regulation of protein metabolic process		110	0.0191
	Biological Process	GO:0032693	Negative regulation of interleukin-10 production		7	0.0195
	Biological Process	GO:1903706	Regulation of hemopoiesis		34	0.0196
	Biological Process	GO:0006935	Chemotaxis		43	0.0199
	Biological Process	GO:0007249	I-kappaB kinase/NF-kappaB signaling		10	0.0216
	Biological Process	GO:0007264	Small gtpase mediated signal transduction		31	0.0216
	Biological Process	GO:0042325	Regulation of phosphorylation		106	0.0223
	Biological Process	GO:0002708	Positive regulation of lymphocyte mediated immunity		13	0.0224
	Biological Process	GO:0002237	Response to molecule of bacterial origin		26	0.023
	Biological Process	GO:0002637	Regulation of immunoglobulin production		11	0.0236
	Biological Process	GO:0045580	Regulation of t cell differentiation		17	0.0236
	Biological Process	GO:0051246	Regulation of protein metabolic process		177	0.0236
	Biological Process	GO:0072678	T cell migration		7	0.0238
	Biological Process	GO:0043011	Myeloid dendritic cell differentiation		6	0.024
	Biological Process	GO:0045123	Cellular extravasation		8	0.0249
	Biological Process	GO:0048640	Negative regulation of developmental growth		15	0.0249
	Biological Process	GO:0031349	Positive regulation of defense response		23	0.0251
	Biological Process	GO:0032964	Collagen biosynthetic process		5	0.026
	Biological Process	GO:0071347	Cellular response to interleukin-1		13	0.0271
	Biological Process	GO:0051049	Regulation of transport		110	0.0278
	Biological Process	GO:0048870	Cell motility		71	0.0285
	Biological Process	GO:2000516	Positive regulation of cd4-positive, alpha-beta t cell activation		7	0.029
	Biological Process	GO:0010647	Positive regulation of cell communication		109	0.0298
	Biological Process	GO:0008284	Positive regulation of cell population proliferation		60	0.0301
	Biological Process	GO:2000562	Negative regulation of cd4-positive, alpha-beta t cell proliferation		4	0.0301
	Biological Process	GO:0002827	Positive regulation of t-helper 1 type immune response		6	0.0306
	Biological Process	GO:0031399	Regulation of protein modification process		121	0.0306
	Biological Process	GO:0045589	Regulation of regulatory t cell differentiation		6	0.0306
	Biological Process	GO:0032270	Positive regulation of cellular protein metabolic process		104	0.0321
	Biological Process	GO:0044283	Small molecule biosynthetic process		41	0.0322
	Biological Process	GO:0043408	Regulation of mapk cascade		53	0.0343
	Biological Process	GO:0030099	Myeloid cell differentiation		22	0.0364
	Biological Process	GO:0019220	Regulation of phosphate metabolic process		115	0.0384
	Biological Process	GO:0050901	Leukocyte tethering or rolling		6	0.0391
	Biological Process	GO:0002768	Immune response-regulating cell surface receptor signaling pathway		18	0.0405
	Biological Process	GO:0070372	Regulation of erk1 and erk2 cascade		26	0.0405
	Biological Process	GO:2000403	Positive regulation of lymphocyte migration		8	0.0405
	Biological Process	GO:0043410	Positive regulation of mapk cascade		41	0.0419
	Biological Process	GO:0022603	Regulation of anatomical structure morphogenesis		74	0.0434
	Biological Process	GO:0008154	Actin polymerization or depolymerization		10	0.0452
	Biological Process	GO:0002718	Regulation of cytokine production involved in immune response		11	0.0462
	Biological Process	GO:0046635	Positive regulation of alpha-beta t cell activation		9	0.0472
	Biological Process	GO:0043372	Positive regulation of cd4-positive, alpha-beta t cell differentiation		6	0.0483
	Biological Process	GO:0032535	Regulation of cellular component size		36	0.0484
	Biological Process	GO:0006928	Movement of cell or subcellular component		97	0.0493
	Molecular Function	GO:0003779	Actin binding		50	0.0169
	Molecular Function	GO:0005515	Protein binding		453	0.0169
	Molecular Function	GO:0140375	Immune receptor activity		20	0.0262
	Cellular Component	GO:0009986	Cell surface		67	0.00057
	Cellular Component	GO:0071944	Cell periphery	Cell periphery	349	0.00057
	Cellular Component	GO:0005886	Plasma membrane	质膜	337	0.00071
	Cellular Component	GO:0005615	Extracellular space		107	0.003
	Cellular Component	GO:0009897	External side of plasma membrane	质膜的外侧	31	0.003
	Cellular Component	GO:0016020	Membrane		530	0.003
	Cellular Component	GO:0043235	Receptor complex		40	0.01
	Cellular Component	GO:0031253	Cell projection membrane		33	0.0173
	Cellular Component	GO:0005902	Microvillus	微绒毛	14	0.019
	Cellular Component	GO:0005576	Extracellular region		158	0.0283
	Cellular Component	GO:0098552	Side of membrane		40	0.0364
	Cellular Component	GO:0098802	Plasma membrane signaling receptor complex	质膜信号受体复合体	21	0.0364
