# Supplementary material for: Extensive Adaptive Variation in Gene Expression within and between Closely Related Horseshoe Bats (Chiroptera, Rhinolophus) Revealed by Three Organs
Source: Animals (Basel). 2022 Dec 6;12(23):3432. doi: 10.3390/ani12233432 (PMC9741297; doi:10.3390/ani12233432)
Supplement: Supplementary file 1 [file animals-12-03432-s001.zip › Table_S6.xls]

## Sheet: Sheet1
Table S6: Significant enriched Kyoto Encyclopedia of Genes and Genomes (KEGG) pathways using differentially expressed genes (DEGs) with expression variation forced by natural selection in the inter-specific and inter-subspecific comparisons for three organs.
Comparison	Organ	PathwayID	Pathway description	Count	FDR
Inter-specific comparison	brain	pale04610	Complement and coagulation cascades	8	0.0126
Inter-subspecific comparison	brain	pale05146	Amoebiasis	6	0.0488
		pale04662	B cell receptor signaling pathway	6	0.0119
		pale04514	Cell adhesion molecules	8	0.0151
		pale04610	Complement and coagulation cascades	10	5.86e-05
		pale04666	Fc gamma R-mediated phagocytosis	6	0.0331
		pale05140	Leishmaniasis	7	0.0033
		pale04670	Leukocyte transendothelial migration	9	0.0017
		pale04650	Natural killer cell mediated cytotoxicity	6	0.0427
		pale05133	Pertussis	7	0.0028
		pale04145	Phagosome	9	0.0043
		pale05340	Primary immunodeficiency	6	0.0017
		pale04810	Regulation of actin cytoskeleton	11	0.0038
		pale05150	Staphylococcus aureus infection	9	0.0002
	cochlea	pale04662	B cell receptor signaling pathway	8	0.00056
		pale04062	Chemokine signaling pathway	10	0.0133
		pale04610	Complement and coagulation cascades	10	4.47e-05
		pale04060	Cytokine-cytokine receptor interaction	12	0.0133
		pale05140	Leishmaniasis	6	0.0216
		pale04670	Leukocyte transendothelial migration	7	0.0278
		pale04080	Neuroactive ligand-receptor interaction	12	0.0386
		pale04145	Phagosome	8	0.023
		pale05340	Primary immunodeficiency	4	0.0485
		pale05150	Staphylococcus aureus infection	10	4.47e-05
		pale05322	Systemic lupus erythematosus	6	0.0485
		pale04061	Viral protein interaction with cytokine and cytokine receptor	7	0.0133
	liver	pale02010	ABC transporters	9	0.0499
		pale05142	Chagas disease	16	0.0197
		pale04062	Chemokine signaling pathway	28	0.0015
		pale04625	C-type lectin receptor signaling pathway	14	0.0499
		pale04060	Cytokine-cytokine receptor interaction	35	0.0015
		pale04670	Leukocyte transendothelial migration	16	0.0264
		pale04010	MAPK signaling pathway	31	0.0216
		pale01100	Metabolic pathways	108	0.0181
		pale04650	Natural killer cell mediated cytotoxicity	19	0.0015
		pale04380	Osteoclast differentiation	18	0.016
		pale05235	PD-L1 expression and PD-1 checkpoint pathway in cancer	16	0.0096
		pale05133	Pertussis	13	0.016
		pale04611	Platelet activation	16	0.0499
		pale05340	Primary immunodeficiency	8	0.0499
		pale04015	Rap1 signaling pathway	24	0.0216
		pale04659	Th17 cell differentiation	16	0.0216
		pale04061	Viral protein interaction with cytokine and cytokine receptor	15	0.016
