# Supplementary material for: Extensive Adaptive Variation in Gene Expression within and between Closely Related Horseshoe Bats (Chiroptera, Rhinolophus) Revealed by Three Organs
Source: Animals (Basel). 2022 Dec 6;12(23):3432. doi: 10.3390/ani12233432 (PMC9741297; doi:10.3390/ani12233432)
Supplement: Supplementary file 1 [file animals-12-03432-s001.zip › Table_S7.xls]

## Sheet: Sheet1
Table S7: Trait-related differentially expressed genes (DEGs) with expression variation forced by natural selection in the inter-specific and inter-subspecific comparisons.
Comparison	Gene name	Associated phenotype	Involved organ
Inter-specific comparison	DUSP22	RF- and FA-related	brain, cochlea
	MRNIP	RF- and FA-related	brain, cochlea, liver
	PLIN1	RF- and FA-related	brain
	ZNF132	RF- and FA-related	brain, cochlea, liver
	FOLR2	RF- and FA-related	cochlea
	MCMDC2	RF- and FA-related	cochlea
	NRN1L	RF- and FA-related	cochlea
	RAD51C	RF- and FA-related	cochlea
	RBP2	RF- and FA-related	cochlea
	RDH5	RF- and FA-related	cochlea
	TMA7	RF- and FA-related	cochlea, liver
	SPATC1	RF- and FA-related	brain, liver
Inter-subspecific comparison	ARHGAP4	RF-related	liver
	C1QA	RF- and FA-related	liver
	CD300A	RF- and FA-related	cochlea
	CSF2RA	RF- and FA-related	cochlea
		RF-related	liver
	CYTH4	RF- and FA-related	cochlea
	DOCK2	RF- and FA-related	cochlea
	FGD3	RF- and FA-related	cochlea
		RF- and FA-related	liver
	HCLS1	RF- and FA-related	cochlea
	INPP5D	RF- and FA-related	cochlea
	ITGB2	RF- and FA-related	cochlea
	LAIR1	RF- and FA-related	cochlea
	LYZ	RF- and FA-related	cochlea
	NCKAP1L	RF- and FA-related	cochlea
	PTER	RF- and FA-related	liver
	PTPN6	RF- and FA-related	cochlea
	PTPN7	RF- and FA-related	cochlea
	RPL38	RF- and FA-related	brain
	SASH3	RF- and FA-related	cochlea
	SIT1	RF- and FA-related	brain
	SLC15A3	RF- and FA-related	cochlea
		RF-related	liver
	TIMP1	RF- and FA-related	cochlea
	WAS	RF- and FA-related	cochlea
