# Supplementary material for: Extensive Adaptive Variation in Gene Expression within and between Closely Related Horseshoe Bats (Chiroptera, Rhinolophus) Revealed by Three Organs
Source: Animals (Basel). 2022 Dec 6;12(23):3432. doi: 10.3390/ani12233432 (PMC9741297; doi:10.3390/ani12233432)
Supplement: Supplementary file 1 [file animals-12-03432-s001.zip › Table_S9.xls]

## Sheet: Sheet1
Table S9: Significant enriched Gene Ontology (GO) terms using differentially expressed genes (DEGs) with adaptive expression variation related to forearm length (FA) in the inter-specific and inter-subspecific comparisons for cochlea.
Comparison	Category	Term ID	Term description	Count	FDR
Inter-specific comparison	Biological Process	GO:0007049	Cell cycle	38	2.6e-09
	Biological Process	GO:0000278	Mitotic cell cycle	25	9.32e-09
	Biological Process	GO:0022402	Cell cycle process	29	2.65e-08
	Biological Process	GO:1903047	Mitotic cell cycle process	21	4.91e-07
	Biological Process	GO:0006259	DNA metabolic process	24	2.98e-06
	Biological Process	GO:0051301	Cell division	20	1.66e-05
	Biological Process	GO:0007059	Chromosome segregation	14	7.53e-05
	Biological Process	GO:0010564	Regulation of cell cycle process	19	9.36e-05
	Biological Process	GO:0006270	DNA replication initiation	6	0.00012
	Biological Process	GO:0048285	Organelle fission	14	0.00015
	Biological Process	GO:0000280	Nuclear division	13	0.00029
	Biological Process	GO:0090068	Positive regulation of cell cycle process	12	0.00031
	Biological Process	GO:0045787	Positive regulation of cell cycle	13	0.0014
	Biological Process	GO:0006261	DNA-dependent DNA replication	8	0.0024
	Biological Process	GO:0010948	Negative regulation of cell cycle process	10	0.0029
	Biological Process	GO:0007093	Mitotic cell cycle checkpoint	8	0.0033
	Biological Process	GO:0010389	Regulation of g2/m transition of mitotic cell cycle	7	0.0033
	Biological Process	GO:0000075	Cell cycle checkpoint	9	0.0039
	Biological Process	GO:0098813	Nuclear chromosome segregation	10	0.0039
	Biological Process	GO:1901991	Negative regulation of mitotic cell cycle phase transition	8	0.0039
	Biological Process	GO:0051276	Chromosome organization	23	0.0041
	Biological Process	GO:0006310	DNA recombination	10	0.0054
	Biological Process	GO:0065004	protein-DNA complex assembly	9	0.0054
	Biological Process	GO:0034508	Centromere complex assembly	5	0.0057
	Biological Process	GO:0006260	DNA replication	9	0.0061
	Biological Process	GO:0006974	Cellular response to dna damage stimulus	18	0.0066
	Biological Process	GO:0006302	Double-strand break repair	9	0.007
	Biological Process	GO:0000724	Double-strand break repair via homologous recombination	7	0.0071
	Biological Process	GO:0007127	Meiosis i	7	0.0079
	Biological Process	GO:0051726	Regulation of cell cycle	21	0.0091
	Biological Process	GO:1901990	Regulation of mitotic cell cycle phase transition	10	0.0091
	Biological Process	GO:0051983	Regulation of chromosome segregation	7	0.0094
	Biological Process	GO:0051321	Meiotic cell cycle	9	0.0137
	Biological Process	GO:0045930	Negative regulation of mitotic cell cycle	9	0.0151
	Biological Process	GO:0051225	Spindle assembly	6	0.0151
	Biological Process	GO:0045841	Negative regulation of mitotic metaphase/anaphase transition	4	0.0163
	Biological Process	GO:0045786	Negative regulation of cell cycle	12	0.0176
	Biological Process	GO:0006267	Pre-replicative complex assembly involved in nuclear cell cycle dna replication	3	0.0183
	Biological Process	GO:0000819	Sister chromatid segregation	7	0.024
	Biological Process	GO:0044818	Mitotic g2/m transition checkpoint	4	0.026
	Biological Process	GO:0006281	DNA repair	13	0.0269
	Biological Process	GO:0030071	Regulation of mitotic metaphase/anaphase transition	5	0.0269
	Biological Process	GO:0034080	CENP-A containing nucleosome assembly	3	0.0325
	Biological Process	GO:0051255	Spindle midzone assembly	3	0.0325
	Biological Process	GO:0140014	Mitotic nuclear division	7	0.0333
	Biological Process	GO:0000727	Double-strand break repair via break-induced replication	3	0.0378
	Biological Process	GO:0000070	Mitotic sister chromatid segregation	6	0.0388
	Molecular Function	GO:0003688	DNA replication origin binding	6	0.00037
	Cellular Component	GO:0000775	Chromosome, centromeric region	13	1.73e-05
	Cellular Component	GO:0005694	Chromosome	28	1.73e-05
	Cellular Component	GO:0098687	Chromosomal region	15	1.73e-05
	Cellular Component	GO:0000779	Condensed chromosome, centromeric region	10	4.29e-05
	Cellular Component	GO:0000777	Condensed chromosome kinetochore	8	0.0014
	Cellular Component	GO:0042555	MCM complex	4	0.0014
	Cellular Component	GO:0005819	Spindle	12	0.0063
	Cellular Component	GO:0032133	Chromosome passenger complex	3	0.0079
	Cellular Component	GO:0030496	Midbody	8	0.0107
	Cellular Component	GO:0051233	Spindle midzone	4	0.0235
Inter-subspecific comparison	Biological Process	GO:0002376	Immune system process	27	4.03e-09
	Biological Process	GO:0050864	Regulation of b cell activation	9	6.77e-07
	Biological Process	GO:0030888	Regulation of b cell proliferation	7	3.25e-06
	Biological Process	GO:0050670	Regulation of lymphocyte proliferation	9	1.13e-05
	Biological Process	GO:0002682	Regulation of immune system process	17	4.59e-05
	Biological Process	GO:0001775	Cell activation	12	9.16e-05
	Biological Process	GO:0045321	Leukocyte activation	11	0.00017
	Biological Process	GO:0050776	Regulation of immune response	12	0.00017
	Biological Process	GO:0051249	Regulation of lymphocyte activation	10	0.00017
	Biological Process	GO:0006955	Immune response	15	0.00021
	Biological Process	GO:0045061	Thymic t cell selection	4	0.00024
	Biological Process	GO:1902105	Regulation of leukocyte differentiation	8	0.00049
	Biological Process	GO:1903037	Regulation of leukocyte cell-cell adhesion	8	0.00067
	Biological Process	GO:0045577	Regulation of b cell differentiation	4	0.001
	Biological Process	GO:0050672	Negative regulation of lymphocyte proliferation	5	0.001
	Biological Process	GO:0050869	Negative regulation of b cell activation	4	0.0012
	Biological Process	GO:1902107	Positive regulation of leukocyte differentiation	6	0.0013
	Biological Process	GO:0030097	Hemopoiesis	10	0.0014
	Biological Process	GO:0042129	Regulation of t cell proliferation	6	0.0014
	Biological Process	GO:0051250	Negative regulation of lymphocyte activation	6	0.0014
	Biological Process	GO:0042110	T cell activation	7	0.0015
	Biological Process	GO:0050871	Positive regulation of b cell activation	5	0.0017
	Biological Process	GO:0032715	Negative regulation of interleukin-6 production	4	0.0018
	Biological Process	GO:0045619	Regulation of lymphocyte differentiation	6	0.0024
	Biological Process	GO:0030890	Positive regulation of b cell proliferation	4	0.0025
	Biological Process	GO:0002252	Immune effector process	9	0.0026
	Biological Process	GO:0002684	Positive regulation of immune system process	11	0.0026
	Biological Process	GO:0045059	Positive thymic t cell selection	3	0.0026
	Biological Process	GO:0002703	Regulation of leukocyte mediated immunity	6	0.003
	Biological Process	GO:0046649	Lymphocyte activation	8	0.003
	Biological Process	GO:0050863	Regulation of t cell activation	7	0.0035
	Biological Process	GO:0030852	Regulation of granulocyte differentiation	3	0.0048
	Biological Process	GO:0030889	Negative regulation of b cell proliferation	3	0.0048
	Biological Process	GO:0050854	Regulation of antigen receptor-mediated signaling pathway	4	0.0052
	Biological Process	GO:0001818	Negative regulation of cytokine production	6	0.0087
	Biological Process	GO:0006952	Defense response	12	0.0096
	Biological Process	GO:0001817	Regulation of cytokine production	9	0.0126
	Biological Process	GO:0050896	Response to stimulus	38	0.0126
	Biological Process	GO:0032743	Positive regulation of interleukin-2 production	3	0.0149
	Biological Process	GO:0042102	Positive regulation of t cell proliferation	4	0.0152
	Biological Process	GO:0050764	Regulation of phagocytosis	4	0.0152
	Biological Process	GO:0046634	Regulation of alpha-beta t cell activation	4	0.0171
	Biological Process	GO:0002275	Myeloid cell activation involved in immune response	4	0.021
	Biological Process	GO:0002683	Negative regulation of immune system process	7	0.0236
	Biological Process	GO:0045621	Positive regulation of lymphocyte differentiation	4	0.0238
	Biological Process	GO:0048583	Regulation of response to stimulus	23	0.0247
	Biological Process	GO:0051336	Regulation of hydrolase activity	12	0.0247
	Biological Process	GO:0045639	Positive regulation of myeloid cell differentiation	4	0.0276
	Biological Process	GO:0002366	Leukocyte activation involved in immune response	5	0.0288
	Biological Process	GO:0043547	Positive regulation of gtpase activity	7	0.0288
	Biological Process	GO:0050778	Positive regulation of immune response	7	0.0288
	Biological Process	GO:0050853	B cell receptor signaling pathway	3	0.0288
	Biological Process	GO:0051345	Positive regulation of hydrolase activity	9	0.0288
	Biological Process	GO:1903039	Positive regulation of leukocyte cell-cell adhesion	5	0.0288
	Biological Process	GO:0050856	Regulation of t cell receptor signaling pathway	3	0.0294
	Biological Process	GO:0002244	Hematopoietic progenitor cell differentiation	4	0.0335
	Biological Process	GO:0031580	Membrane raft distribution	2	0.0354
	Biological Process	GO:0002443	Leukocyte mediated immunity	5	0.0397
	Biological Process	GO:0002704	Negative regulation of leukocyte mediated immunity	3	0.0397
	Biological Process	GO:0002923	Regulation of humoral immune response mediated by circulating immunoglobulin	2	0.0439
	Biological Process	GO:0046645	Positive regulation of gamma-delta t cell activation	2	0.0439
	Biological Process	GO:0048872	Homeostasis of number of cells	5	0.0439
	Biological Process	GO:0046635	Positive regulation of alpha-beta t cell activation	3	0.0472
	Biological Process	GO:0002706	Regulation of lymphocyte mediated immunity	4	0.0492
	Biological Process	GO:0050730	Regulation of peptidyl-tyrosine phosphorylation	5	0.0496
	Biological Process	GO:0030854	Positive regulation of granulocyte differentiation	2	0.0497
	Biological Process	GO:0045060	Negative thymic t cell selection	2	0.0497
